# Supplementary material for: Drivers of molecular and morphometric variation in Triatoma brasiliensis (Hemiptera: Triatominae): the resolution of geometric morphometrics for populational structuring on a microgeographical scale
Source: Parasit Vectors. 2020 Sep 7;13:455. doi: 10.1186/s13071-020-04340-7 (PMC7487581; doi:10.1186/s13071-020-04340-7)
Supplement: Supplementary file 2 — Additional file 2: Table S1. Statistics for the Mahalanobis distance of males. Table S2. Statistics for the Mahalanobis distance of females. Table S3. Summary statistics of genetic diversity. Table S4. Estimates of evolutionary divergence between cyt B fragments (447bp). Table S5. ΦST pairwise population comparisons for all populations. [file 13071_2020_4340_MOESM2_ESM.xlsx]

## Sheet: Table S1
Additional file 2: Table S1. Number of male samples for T. brasiliensis populations and the Mahalanobis distance matrix and the significances at P < 0.05.
OBS: the cut-off was based on populations with N >5
Classification criterion: Pop
Groups	Population	N	Municipality	Ecotope
1.	CC51S	18	Caicó	Sylvatic
2.	CC52S	21	Caicó	Sylvatic
3.	CC53S	38	Caicó	Sylvatic
4.	CD46P	20	Condado	Peridomestic
5.	CN69P	34	Currais Novos	Peridomestic
6.	CN76P	9	Currais Novos	Peridomestic
7.	CN77S	5	Currais Novos	Sylvatic
8.	CN83S	35	Currais Novos	Sylvatic
9.	CN86P	27	Currais Novos	Peridomestic
10.	CZ16P	5	Cajazeiras	Peridomestic
11.	CZ18P	5	Cajazeiras	Peridomestic
12.	CZ19P	6	Cajazeiras	Peridomestic
13.	EM86S	13	Emas	Sylvatic
14.	EM87P	7	Emas	Peridomestic
15.	EM94P	7	Emas	Peridomestic
16.	MV18P	7	Marcelino Vieira	Peridomestic
17.	MV21S	5	Marcelino Vieira	Sylvatic
18.	MV29S	7	Marcelino Vieira	Sylvatic
19.	MV92S	6	Marcelino Vieira	Sylvatic
20.	SJ33P	15	São J das Espinharas	Peridomestic
21.	SJ36S	15	São J das Espinharas	Sylvatic
22.	SJ41S	13	São J das Espinharas	Sylvatic
23.	SJ93S	6	São J das Espinharas	Sylvatic
24.	ST30S	25	Santa Teresinha	Sylvatic
		349
Mahalanobis distances among groups:
	CC51S	CC52S	CC53S	CD46P	CN69P	CN76P	CN77S	CN83S	CN86P	CZ16P	CZ18P	CZ19P	EM86S	EM87P	EM94P	MV18P	MV21S	MV29S	MV92S	SJ33P	SJ36S	SJ41S	SJ93S
CC52S	1.3489
CC53S	2.0051	1.5457
CD46P	3.9113	3.8403	3.0257
CN69P	3.3371	2.7294	2.3046	3.5556
CN76P	3.4581	3.2586	3.3172	4.1554	4.3182
CN77S	2.8378	2.7878	2.5775	3.2927	3.1834	3.1164
CN83S	1.8945	1.6041	1.2387	3.2114	2.4926	3.1677	2.0622
CN86P	3.6143	3.1307	2.4504	3.2223	2.1599	3.3439	2.5653	2.2662
CZ16P	4.2947	3.9875	3.7533	4.0125	4.046	4.2926	3.5028	3.6994	3.936
CZ18P	3.6602	3.8499	3.5842	3.8121	4.4393	3.163	4.1684	3.6863	4.1436	4.5193
CZ19P	4.4081	4.3676	4.1432	4.5387	4.8299	4.0653	4.2361	4.0422	4.6677	3.9968	4.3144
EM86S	3.03	2.8403	2.402	3.8733	2.2818	4.1025	2.9819	2.3111	2.6815	3.5703	3.8375	4.0297
EM87P	4.5593	4.4123	3.6203	3.0993	3.6585	4.8829	4.0298	3.9974	4.0288	3.664	3.8894	4.7928	3.9461
EM94P	3.2877	2.9061	2.6271	3.9391	2.9843	4.0664	3.4274	2.7463	3.3906	3.0724	3.8447	4.4982	2.5222	3.4006
MV18P	3.4262	3.1967	2.9261	4.7667	2.7417	4.9316	4.1963	3.1287	3.5774	4.9801	4.8919	4.5835	3.1138	4.4968	3.5353
MV21S	3.4029	3.2593	3.3001	4.6992	3.2154	4.6186	4.0791	3.206	3.8745	5.7731	4.861	5.1731	3.6796	5.2687	4.4373	3.1294
MV29S	3.5949	3.5237	3.0591	4.1065	3.1669	3.6327	3.6994	3.1799	3.0834	5.1085	4.0286	4.2828	3.3585	4.1851	4.0232	2.8928	2.7833
MV92S	3.3835	2.9	2.4209	3.8623	2.7982	3.6799	3.6605	2.7853	3.1015	3.8846	3.5729	4.2244	2.9434	3.5663	2.2372	2.619	3.3898	2.6977
SJ33P	3.1796	3.4252	3.0698	3.867	4.1233	3.7855	2.9789	2.9129	3.9853	3.6583	3.4693	3.955	3.3097	3.521	3.388	4.5772	4.9823	4.2746	4.0917
SJ36S	2.3861	2.1284	1.2683	3.0267	2.3582	3.3855	2.3906	1.6981	2.2577	3.3936	3.6188	3.8446	2.2683	3.4483	2.896	3.0848	3.8445	3.1521	2.8871	2.8858
SJ41S	1.9712	1.9154	1.9845	3.7263	2.9148	3.4278	3.1646	1.85	3.1835	3.3443	3.2769	3.9634	2.3547	3.9395	2.4919	3.4031	3.8063	3.4781	2.8284	2.9677	2.0562
SJ93S	3.9233	3.5171	3.1886	5.0385	2.952	5.0752	4.5979	3.4144	3.7939	4.7597	5.1516	4.588	2.9774	4.7428	3.118	1.808	3.7415	3.5648	2.6987	4.9317	3.5225	3.5376
ST30S	2.7555	2.4745	1.6119	3.2622	2.4717	3.6953	3.0507	1.8712	2.5062	3.597	3.2182	4.1977	2.3926	3.3246	2.3598	2.927	3.6342	3.1301	2.0929	3.251	1.6704	2.0783	3.1857
P-values from permutation tests (10000 permutation rounds) for Mahalanobis distances among groups:
	CC51S	CC52S	CC53S	CD46P	CN69P	CN76P	CN77S	CN83S	CN86P	CZ16P	CZ18P	CZ19P	EM86S	EM87P	EM94P	MV18P	MV21S	MV29S	MV92S	SJ33P	SJ36S	SJ41S	SJ93S
CC52S	0.7807
CC53S	0.0014	0.1262
CD46P	<.0001	<.0001	<.0001
CN69P	<.0001	<.0001	<.0001	<.0001
CN76P	<.0001	0.0001	<.0001	<.0001	<.0001
CN77S	0.0664	0.1112	0.2072	0.0031	0.0021	0.1076
CN83S	0.0021	0.0414	0.1848	<.0001	<.0001	<.0001	0.5422
CN86P	<.0001	<.0001	<.0001	<.0001	<.0001	<.0001	0.0608	<.0001
CZ16P	0.0002	0.0006	0.0041	0.0019	0.0001	0.0049	0.1202	0.0018	<.0001
CZ18P	0.0006	0.0004	0.0006	0.0002	<.0001	0.12	0.0118	0.0004	<.0001	0.0092
CZ19P	0.0002	<.0001	<.0001	<.0001	<.0001	0.0022	0.0061	<.0001	<.0001	0.0916	0.0011
EM86S	<.0001	<.0001	0.0003	<.0001	0.0003	<.0001	0.0558	0.0002	<.0001	0.0172	0.0009	0.0001
EM87P	<.0001	<.0001	<.0001	0.0019	<.0001	0.0004	0.0091	<.0001	<.0001	0.025	0.0038	0.0021	<.0001
EM94P	<.0001	0.0034	0.0166	<.0001	0.0001	0.0006	0.0196	0.0016	<.0001	0.1951	0.0078	0.0011	0.1029	0.0062
MV18P	<.0001	0.0001	0.0015	<.0001	0.0011	0.0001	0.004	0.0001	<.0001	0.0005	0.0006	0.0011	0.0069	<.0001	0.0014
MV21S	0.0049	0.0157	0.0093	<.0001	0.0041	0.0009	0.0462	0.0065	0.0006	0.0077	0.0098	0.0042	0.0089	0.0011	0.0041	0.2461
MV29S	0.0001	<.0001	0.0008	<.0001	<.0001	0.0009	0.0127	<.0001	<.0001	0.0044	0.0086	0.0013	0.0024	0.0024	0.0004	0.115	0.6644
MV92S	0.0015	0.0274	0.1951	0.0002	0.0124	0.0036	0.0436	0.0132	0.0002	0.0767	0.0489	0.0049	0.0603	0.0072	0.7494	0.4205	0.3284	0.5176
SJ33P	<.0001	<.0001	<.0001	<.0001	<.0001	<.0001	0.0501	<.0001	<.0001	0.0107	0.0036	<.0001	<.0001	0.0001	0.001	<.0001	<.0001	<.0001	<.0001
SJ36S	0.0033	0.0225	0.8194	<.0001	0.0001	0.0005	0.4777	0.0873	0.0002	0.0619	0.0078	0.0007	0.0586	0.0006	0.0137	0.005	0.0027	0.0065	0.0776	0.0002
SJ41S	0.2197	0.2648	0.0484	<.0001	<.0001	0.0007	0.0776	0.0749	<.0001	0.1659	0.058	0.0002	0.0749	<.0001	0.2511	0.0014	0.0089	0.0007	0.2039	<.0001	0.2727
SJ93S	<.0001	0.0001	0.0009	<.0001	0.003	0.0001	0.0035	0.0001	<.0001	0.0047	0.0026	0.0048	0.0533	0.0006	0.0348	0.981	0.104	0.0179	0.6071	<.0001	0.0029	0.0026
ST30S	<.0001	<.0001	0.0202	<.0001	<.0001	<.0001	0.011	0.0004	<.0001	0.0074	0.0024	<.0001	0.0014	0.0001	0.0862	0.0005	0.002	<.0001	0.5677	<.0001	0.2657	0.0484	0.0009

## Sheet: Table S2
Additional file 2: Table S2. Number of female samples for Triatoma brasiliensis populations. Below it is shown the Mahalanobis distance matrix and the significances at P<0.05.
OBS: the cut-off was based on populations with N >5
Classification criterion: Pop
Groups	Population	N	City	Ecotope
1.	CC51S	18	Caicó	Sylvatic
2.	CC52S	8	Caicó	Sylvatic
3.	CC53S	27	Caicó	Sylvatic
4.	CD46P	27	Condado	Peridomestic
5.	CN69P	19	Currais Novos	Peridomestic
6.	CN71P	8	Currais Novos	Peridomestic
7.	CN72S	5	Currais Novos	Sylvatic
8.	CN76P	5	Currais Novos	Peridomestic
9.	CN81P	5	Currais Novos	Peridomestic
10.	CN83S	15	Currais Novos	Sylvatic
11.	CN86P	14	Currais Novos	Peridomestic
12.	CN87S	6	Currais Novos	Sylvatic
13.	CZ16P	15	Cajazeiras	Peridomestic
14.	CZ18P	6	Cajazeiras	Peridomestic
15.	CZ19P	8	Cajazeiras	Peridomestic
16.	CZ23S	6	Cajazeiras	Sylvatic
17.	CZ27S	18	Cajazeiras	Sylvatic
18.	EM86S	6	Emas	Sylvatic
19.	EM87P	10	Emas	Peridomestic
20.	SJ33P	14	São J Espinharas	Peridomestic
21.	SJ36S	5	São J Espinharas	Sylvatic
22.	SJ41S	9	São J Espinharas	Sylvatic
23.	SJ89P	10	São J Espinharas	Peridomestic
24.	SJ93S	7	São J Espinharas	Sylvatic
25.	ST30S	13	São J Espinharas	Sylvatic
	Total	284
Mahalanobis distances among groups:
	CC51S	CC52S	CC53S	CD46P	CN69P	CN71P	CN72S	CN76P	CN81P	CN83S	CN86P	CN87S	CZ16P	CZ18P	CZ19P	CZ23S	CZ27S	EM86S	EM87P	SJ33P	SJ36S	SJ41S	SJ89P	SJ93S
CC52S	1.9967
CC53S	2.7415	2.7187
CD46P	3.8876	3.4021	2.5469
CN69P	2.7619	2.2217	2.1835	2.7057
CN71P	3.2463	2.4744	2.8018	2.857	2.5765
CN72S	3.2696	2.9151	3.7289	3.1406	2.9863	3.3424
CN76P	3.4832	3.5819	2.906	3.0648	3.618	3.6781	4.2805
CN81P	4.0659	3.8541	3.7698	2.9012	3.5865	3.9717	3.3358	4.2643
CN83S	2.5626	2.5515	1.7641	2.3145	1.8838	2.1637	2.8975	3.0853	3.4225
CN86P	3.5593	3.4172	2.6446	2.6811	2.5234	2.6413	3.9993	3.573	3.8428	2.0081
CN87S	2.644	2.3354	2.7163	2.4302	2.5292	2.1813	2.7754	3.0044	2.9755	2.1684	2.7644
CZ16P	3.7011	3.2618	2.6303	2.3815	2.4871	3.1147	3.7744	3.5924	3.636	2.6262	3.2449	2.9073
CZ18P	4.7229	4.1951	3.8229	3.8162	4.3312	4.192	4.5696	4.1856	4.2387	4.0881	4.7713	3.7742	3.1616
CZ19P	4.4525	3.9937	3.7353	4.016	3.7659	4.1893	5.1317	4.2587	4.095	4.038	3.9809	3.9095	2.8811	4.2554
CZ23S	3.2109	2.6788	2.773	3.2178	3.2828	3.042	3.2125	3.8095	4.0045	2.8604	3.7477	2.7479	3.0581	3.0122	4.1539
CZ27S	3.0828	3.3597	2.3691	3.4665	3.5964	3.0636	4.0085	3.4262	4.3011	2.8608	3.7667	2.8551	3.1726	3.2408	4.193	2.3885
EM86S	4.1763	3.9224	3.4074	4.0591	3.4989	3.6328	5.1669	4.484	4.5593	3.827	3.8142	3.2886	3.4758	4.9852	3.4042	4.4536	4.0298
EM87P	3.7766	3.1847	2.497	2.8994	3.1348	2.996	4.02	3.7431	3.8369	2.8961	3.6729	2.9757	2.4985	2.8307	3.8742	2.7502	2.8369	3.6743
SJ33P	3.0974	2.4731	3.3439	3.8202	3.6503	2.9964	3.945	3.7886	4.2254	3.4325	3.9651	2.5784	3.4586	3.9289	3.5225	3.075	2.9672	3.6423	2.8467
SJ36S	3.2133	3.1636	2.326	3.3058	2.8661	3.2323	3.274	3.9711	3.739	2.478	3.7194	3.037	3.5333	4.5405	4.4144	3.2072	3.2017	4.1416	3.1818	3.6336
SJ41S	2.3392	1.7651	2.2838	3.4419	1.7871	2.4874	3.2712	3.8733	4.0166	2.383	2.8842	2.84	3.231	4.6124	3.9041	3.0235	3.2721	3.7354	3.2652	3.1144	2.7185
SJ89P	4.3347	4.3375	3.1162	3.292	3.7752	4.7035	4.6912	3.9333	3.9174	3.7782	4.322	3.6639	2.8976	3.7581	3.8758	4.1168	3.6251	3.7674	3.3391	4.1927	4.2424	4.5348
SJ93S	2.9206	3.0902	2.6454	4.1133	3.188	3.5632	4.4872	4.0595	4.5983	2.7965	3.6706	3.7152	3.4334	4.4489	3.995	3.6285	3.1248	4.2269	2.978	3.1994	3.5654	2.8412	4.0987
ST30S	3.3924	2.9019	2.3067	3.1168	2.515	3.1068	4.172	3.5555	3.9574	2.7841	2.956	2.6731	2.904	3.923	3.3467	3.2772	2.9315	3.1334	3.1972	3.0682	3.2491	2.7083	3.3263	3.0641
P-values from permutation tests (10000 permutation rounds) for Mahalanobis distances among groups:
	CC51S	CC52S	CC53S	CD46P	CN69P	CN71P	CN72S	CN76P	CN81P	CN83S	CN86P	CN87S	CZ16P	CZ18P	CZ19P	CZ23S	CZ27S	EM86S	EM87P	SJ33P	SJ36S	SJ41S	SJ89P	SJ93S
CC52S	0.3452
CC53S	<.0001	0.0048
CD46P	<.0001	<.0001	<.0001
CN69P	<.0001	0.0758	0.0004	<.0001
CN71P	<.0001	0.2242	0.0013	0.0003	0.0061
CN72S	0.0032	0.1581	0.0005	0.0033	0.0071	0.0101
CN76P	0.0047	0.0152	0.0631	0.0074	0.0002	0.0184	<.0001
CN81P	<.0001	0.0011	0.0005	0.0115	0.0004	0.0005	0.0074	0.0055
CN83S	0.0002	0.0267	0.1071	<.0001	0.0355	0.2013	0.0333	0.0136	0.0012
CN86P	<.0001	0.0006	<.0001	<.0001	0.0003	0.0651	0.0001	0.0086	0.0006	0.1374
CN87S	0.0624	0.5479	0.0425	0.0704	0.0561	0.7602	0.4423	0.3579	0.1534	0.4269	0.1479
CZ16P	<.0001	0.0004	<.0001	0.0001	0.0001	0.001	0.0014	0.0047	0.0005	0.0005	<.0001	0.0384
CZ18P	<.0001	0.0009	<.0001	<.0001	<.0001	0.0009	0.0009	0.0093	0.0014	<.0001	0.0002	0.0111	0.005
CZ19P	<.0001	0.0003	<.0001	<.0001	<.0001	0.0003	0.0002	0.0116	0.0038	<.0001	<.0001	0.0021	0.0128	0.0023
CZ23S	0.0024	0.3418	0.0486	0.0002	0.0004	0.1366	0.2161	0.0825	0.0094	0.0286	0.0013	0.5216	0.0238	0.3584	0.0045
CZ27S	<.0001	<.0001	0.0001	<.0001	<.0001	0.0002	<.0001	0.0024	<.0001	<.0001	<.0001	0.0169	<.0001	0.0005	<.0001	0.2381
EM86S	<.0001	0.002	0.0009	0.0001	<.0001	0.0098	0.0022	<.0001	0.0022	0.0004	0.0002	0.1661	0.0008	0.0009	0.0318	0.0152	0.0002
EM87P	<.0001	0.0017	0.0027	0.0001	<.0001	0.0025	0.001	0.0004	0.0014	0.0002	<.0001	0.0306	0.0152	0.0866	0.0002	0.1825	0.0001	0.0024
SJ33P	<.0001	0.1437	<.0001	<.0001	<.0001	0.006	<.0001	0.0088	<.0001	<.0001	<.0001	0.3063	<.0001	0.0002	<.0001	0.0572	<.0001	0.001	0.0052
SJ36S	0.0202	0.1742	0.5329	0.0037	0.0519	0.1032	0.435	0.0943	0.0395	0.3731	0.0014	0.556	0.0072	0.0029	0.0006	0.493	0.0127	0.0368	0.0798	0.0085
SJ41S	0.0381	0.8433	0.0427	<.0001	0.4369	0.1654	0.0378	0.0039	0.0005	0.0325	0.0026	0.0875	<.0001	<.0001	<.0001	0.0773	<.0001	0.0067	0.0003	0.0007	0.4321
SJ89P	<.0001	0.0001	<.0001	<.0001	<.0001	0.0001	0.0001	0.0064	0.0007	<.0001	<.0001	0.0028	0.0027	0.0025	0.0003	0.0011	0.0002	0.0209	0.0001	<.0001	0.0039	0.0001
SJ93S	0.0028	0.016	0.0282	<.0001	0.0001	0.0026	0.0007	0.0047	0.0012	0.005	0.0007	0.0091	<.0001	0.0011	0.0033	0.0203	0.0005	0.001	0.012	0.0074	0.0632	0.0592	0.0013
ST30S	<.0001	0.0131	0.0042	<.0001	0.0005	0.0055	0.0005	0.0121	0.0009	0.0008	0.0004	0.2206	0.0003	0.0003	0.0002	0.0163	<.0001	0.0641	0.0012	<.0001	0.092	0.0329	0.0014	0.0115

## Sheet: Table S3
	Additional file 2: Table S3. Summary statistics of genetic diversity of Triatoma brasiliensis calculated with gene fragments of 447 bp for the mitochondrial Cyt B gene
#	Populations	Sequences	s (No. of polymorphic sites)	H (No. of haplotypes)	Hd (s.d.)	π (s.d.)	FS	D	City	Ecotope
1	CC51S	10	10	8	0,9556 +/-0,0594	0,005966 +/-0,003920	-1.08864	-3.97101	Caicó	Sylvatic
2	CC52S	4	3	2	0,5000 +/-0,2652	0,003356 +/-0,002994	-0.75445	1.71605	Caicó	Sylvatic
3	CN69P	10	3	4	0,6444 +/-0,1518	0,001690 +/-0,001529	-1.03446	-1.46598	Currais Novos	Peridomestic
4	CN71P	10	7	2	0,5556 +/-0,0745	0,008700 +/-0,005390	2.42128	6.44791	Currais Novos	Peridomestic
5	CN72S	10	6	3	0,5556 +/-0,1653	0,004474 +/-0,003149	-0.41031	1.79046	Currais Novos	Sylvatic
6	CN73P	1	0	1	1,0000 +/-0,0000	0,000000 +/-0,000000	0		Currais Novos	Peridomestic
7	CN74P	9	7	5	0,8056 +/-0,1196	0,006463 +/-0,004244	0.54268	-0.03639	Currais Novos	Peridomestic
8	CN75D	1	0	1	1,0000 +/-0,0000	0,000000 +/-0,000000	0		Currais Novos	Domestic
9	CN76P	10	6	5	0,8444 +/-0,0796	0,003629 +/-0,002642	-0.97273	-1.08351	Currais Novos	Peridomestic
10	CN77S	8	2	3	0,6786 +/-0,1220	0,001758 +/-0,001614	0.06935	-0.2236	Currais Novos	Sylvatic
11	CN81P	10	0	1	0,0000 +/-0,0000	0,000000 +/-0,000000	0		Currais Novos	Peridomestic
12	CN83S	9	5	4	0,7500 +/-0,1121	0,004350 +/-0,003080	0.24121	0.33148	Currais Novos	Sylvatic
13	CN84P	5	7	4	0,9000 +/-0,1610	0,006711 +/-0,004901	-0.74682	-0.33158	Currais Novos	Peridomestic
14	CN86P	10	2	2	0,2000 +/-0,1541	0,000895 +/-0,001019	-1.40085	0.58622	Currais Novos	Peridomestic
15	CN87S	10	6	5	0,8000 +/-0,1001	0,003778 +/-0,002725	-0.8427	-0.99008	Currais Novos	Sylvatic
16	CZ15D	4	3	3	0,8333 +/-0,2224	0,003729 +/-0,003249	0.16766	-0.13331	Cajazeiras	Domestic
17	CZ16P	9	1	2	0,2222 +/-0,1662	0,000497 +/-0,000731	-1.08823	-0.26348	Cajazeiras	Peridomestic
18	CZ18P	10	0	1	0,0000 +/-0,0000	0,000000 +/-0,000000	0		Cajazeiras	Peridomestic
19	CZ19P	7	0	1	0,0000 +/-0,0000	0,000000 +/-0,000000	0		Cajazeiras	Peridomestic
20	CZ21D	10	1	2	0,2000 +/-0,1541	0,000447 +/-0,000681	-1.11173	-0.33931	Cajazeiras	Domestic
21	EM86S	3	5	3	1,0000 +/-0,2722	0,007457 +/-0,006482	0	-0.07696	Emas	Sylvatic
22	EM87S	3	5	2	0,6667 +/-0,3143	0,007457 +/-0,006482	0	2.35665	Emas	Sylvatic
23	EM89P	4	0	1	0,0000 +/-0,0000	0,000000 +/-0,000000	0		Emas	Peridomestic
24	EM93S	3	5	3	1,0000 +/-0,2722	0,007457 +/-0,006482	0	-0.07696	Emas	Sylvatic
25	EM94P	8	6	4	0,7857 +/-0,1127	0,004634 +/-0,003292	-0.48874	0.22617	Emas	Peridomestic
26	MV188P	10	3	3	0,5111 +/-0,1643	0,001690 +/-0,001529	-1.03446	-0.04647	Marcelino Vieira	Peridomestic
27	MV216S	10	3	3	0,4167 +/-0,1907	0,001491 +/-0,001424	-1.51297	-0.38021	Marcelino Vieira	Sylvatic
28	MV29P	10	4	4	0,6444 +/-0,1518	0,002486 +/-0,001997	-0.82229	-0.65694	Marcelino Vieira	Peridomestic
29	MV92P	4	0	1	0,0000 +/-0,0000	0,000000 +/-0,000000	0		Marcelino Vieira	Peridomestic
30	SJ41S	9	5	5	0,8056 +/-0,1196	0,003853 +/-0,002802	-0.27046	-1.18527	São Jose dos Espinharas	Sylvatic

## Sheet: Table S4
Additional file 2: Table S4. Estimates of evolutionary divergence between fragments (447bp) of Cyt B gene of Triatoma brasiliensis conducted using the Kimura 2-parameter model (Additional file 5: Figure S4 to see the tree built via Bayesian Inference method)
GenBank accession numbers
MT720956	Hap_1
MT720957	Hap_2	0.00676
MT720958	Hap_3	0.00449	0.00676
MT720959	Hap_4	0.00449	0.00224	0.00449
MT720960	Hap_5	0.01131	0.00903	0.01131	0.00676
MT720961	Hap_6	0.00224	0.00449	0.00224	0.00224	0.00903
MT720962	Hap_7	0.00676	0.00903	0.00676	0.00676	0.01361	0.00449
MT720963	Hap_8	0.01131	0.00903	0.01131	0.00676	0.00449	0.00903	0.01361
MT720964	Hap_9	0.01129	0.00449	0.01129	0.00675	0.01358	0.00901	0.01358	0.01358
MT720965	Hap_10	0.00676	0.00449	0.00676	0.00224	0.00903	0.00449	0.00903	0.00903	0.00901
MT720966	Hap_11	0.00676	0.00449	0.00676	0.00224	0.00903	0.00449	0.00903	0.00903	0.00901	0.00449
MT720967	Hap_12	0.00676	0.00903	0.00676	0.00676	0.01361	0.00449	0.00903	0.01361	0.01358	0.00903	0.00903
MT720968	Hap_13	0.01361	0.01131	0.01361	0.00903	0.01131	0.01131	0.01591	0.01131	0.01588	0.01131	0.01131	0.01591
MT720969	Hap_14	0.00903	0.00676	0.00903	0.00449	0.01131	0.00676	0.01131	0.01131	0.01129	0.00676	0.00676	0.01131	0.01361
MT720970	Hap_15	0.01361	0.01131	0.01361	0.00903	0.01131	0.01131	0.01591	0.01131	0.01588	0.01131	0.01131	0.01591	0.00449	0.01361
MT720971	Hap_16	0.00676	0.00449	0.00676	0.00224	0.00903	0.00449	0.00903	0.00903	0.00901	0.00449	0.00449	0.00903	0.01131	0.00676	0.01131
MT720972	Hap_17	0.00676	0.00449	0.00676	0.00224	0.00903	0.00449	0.00903	0.00903	0.00901	0.00449	0.00449	0.00903	0.01131	0.00676	0.01131	0.00449
MT720973	Hap_18	0.01131	0.00903	0.01131	0.00676	0.01361	0.00903	0.01361	0.01361	0.01358	0.00903	0.00903	0.01361	0.01591	0.01131	0.01591	0.00903	0.00903
MT720974	Hap_19	0.00676	0.00449	0.00676	0.00224	0.00903	0.00449	0.00903	0.00903	0.00901	0.00449	0.00449	0.00903	0.01131	0.00676	0.01131	0.00449	0.00449	0.00903
MT720975	Hap_20	0.00676	0.00449	0.00676	0.00224	0.00903	0.00449	0.00903	0.00903	0.00901	0.00449	0.00449	0.00903	0.01131	0.00676	0.01131	0.00449	0.00449	0.00903	0.00449
MT720976	Hap_21	0.00676	0.00449	0.00676	0.00224	0.00903	0.00449	0.00903	0.00903	0.00901	0.00449	0.00449	0.00903	0.01131	0.00224	0.01131	0.00449	0.00449	0.00903	0.00449	0.00449
MT720977	Hap_22	0.00903	0.00224	0.00903	0.00449	0.01131	0.00676	0.01131	0.01131	0.00675	0.00676	0.00676	0.01131	0.01361	0.00903	0.01361	0.00676	0.00676	0.01131	0.00676	0.00676	0.00676
MT720978	Hap_23	0.00676	0.00903	0.00676	0.00676	0.01361	0.00449	0.00903	0.01361	0.01358	0.00903	0.00903	0.00903	0.01591	0.01131	0.01591	0.00903	0.00903	0.01361	0.00903	0.00903	0.00903	0.00676
MT720979	Hap_24	0.00676	0.00449	0.00676	0.00224	0.00903	0.00449	0.00903	0.00903	0.00901	0.00449	0.00449	0.00903	0.01131	0.00676	0.01131	0.00449	0.00449	0.00903	0.00449	0.00449	0.00449	0.00676	0.00903
MT720980	Hap_25	0.01361	0.01131	0.01361	0.00903	0.01131	0.01131	0.01591	0.01131	0.01588	0.01131	0.01131	0.01591	0.01361	0.01361	0.01361	0.01131	0.01131	0.01131	0.01131	0.01131	0.01131	0.01361	0.01591	0.01131
MT720981	Hap_26	0.00676	0.00449	0.00676	0.00224	0.00903	0.00449	0.00903	0.00903	0.00901	0.00449	0.00449	0.00903	0.01131	0.00676	0.01131	0.00449	0.00449	0.00903	0.00449	0.00449	0.00449	0.00676	0.00903	0.00449	0.01131
MT720982	Hap_27	0.01361	0.01131	0.01361	0.00903	0.00676	0.01131	0.01591	0.00676	0.01588	0.01131	0.01131	0.01591	0.01361	0.01361	0.01361	0.01131	0.01131	0.01591	0.01131	0.01131	0.01131	0.01361	0.01591	0.01131	0.01361	0.01131
MT720983	Hap_28	0.00676	0.00449	0.00676	0.00224	0.00449	0.00449	0.00903	0.00449	0.00901	0.00449	0.00449	0.00903	0.00676	0.00676	0.00676	0.00449	0.00449	0.00903	0.00449	0.00449	0.00449	0.00676	0.00903	0.00449	0.00676	0.00449	0.00676
MT720984	Hap_29	0.00903	0.00676	0.00903	0.00449	0.00676	0.00676	0.01131	0.00676	0.01129	0.00676	0.00676	0.01131	0.00903	0.00903	0.00903	0.00676	0.00676	0.01131	0.00676	0.00676	0.00676	0.00903	0.01131	0.00676	0.00903	0.00676	0.00903	0.00224
MT720985	Hap_30	0.01131	0.00903	0.01131	0.00676	0.00449	0.00903	0.01361	0.00449	0.01358	0.00903	0.00903	0.01361	0.01131	0.01131	0.01131	0.00903	0.00903	0.01361	0.00903	0.00903	0.00903	0.01131	0.01361	0.00903	0.01131	0.00903	0.00676	0.00449	0.00676
MT720986	Hap_31	0.00903	0.00676	0.00903	0.00449	0.00224	0.00676	0.01131	0.00224	0.01129	0.00676	0.00676	0.01131	0.00903	0.00903	0.00903	0.00676	0.00676	0.01131	0.00676	0.00676	0.00676	0.00903	0.01131	0.00676	0.00903	0.00676	0.00449	0.00224	0.00449	0.00224
MT720987	Hap_32	0.01591	0.01361	0.01591	0.01131	0.01361	0.01361	0.01823	0.01361	0.01819	0.01361	0.01361	0.01823	0.01591	0.01591	0.01591	0.01361	0.01361	0.01361	0.01361	0.01361	0.01361	0.01591	0.01823	0.01361	0.01131	0.01361	0.01591	0.00903	0.01131	0.01361	0.01131
MT720988	Hap_33	0.01361	0.01131	0.01361	0.00903	0.01131	0.01131	0.01591	0.01131	0.01588	0.01131	0.01131	0.01591	0.01361	0.01361	0.01361	0.01131	0.01131	0.01131	0.01131	0.01131	0.01131	0.01361	0.01591	0.01131	0.00903	0.01131	0.01361	0.00676	0.00903	0.01131	0.00903	0.00224
MT720989	Hap_34	0.00903	0.00676	0.00903	0.00449	0.00676	0.00676	0.01131	0.00676	0.01129	0.00676	0.00676	0.01131	0.00903	0.00903	0.00903	0.00676	0.00676	0.01131	0.00676	0.00676	0.00676	0.00903	0.01131	0.00676	0.00449	0.00676	0.00903	0.00224	0.00449	0.00676	0.00449	0.00676	0.00449
MT720990	Hap_35	0.01591	0.01361	0.01591	0.01131	0.01361	0.01361	0.01823	0.01361	0.01819	0.01361	0.01361	0.01823	0.01591	0.01591	0.01591	0.01361	0.01361	0.01361	0.01361	0.01361	0.01361	0.01591	0.01823	0.01361	0.01131	0.01361	0.01591	0.00903	0.01131	0.01361	0.01131	0.00449	0.00224	0.00676
MT720991	Hap_36	0.00903	0.00676	0.00903	0.00449	0.00676	0.00676	0.01131	0.00676	0.01129	0.00676	0.00676	0.01131	0.00903	0.00903	0.00903	0.00676	0.00676	0.01131	0.00676	0.00676	0.00676	0.00449	0.00676	0.00676	0.00903	0.00676	0.00903	0.00224	0.00449	0.00676	0.00449	0.01131	0.00903	0.00449	0.01131
MT720992	Hap_37	0.01129	0.00901	0.01129	0.00675	0.00901	0.00901	0.01358	0.00901	0.01356	0.00901	0.00901	0.01358	0.01129	0.01129	0.01129	0.00901	0.00901	0.01358	0.00901	0.00901	0.00901	0.00675	0.00901	0.00901	0.01129	0.00901	0.01129	0.00449	0.00675	0.00901	0.00675	0.01358	0.01129	0.00675	0.01358	0.00224
MT720993	Hap_38	0.01591	0.01361	0.01591	0.01131	0.00903	0.01361	0.01823	0.00903	0.01819	0.01361	0.01361	0.01361	0.01591	0.01591	0.01591	0.01361	0.01361	0.01823	0.01361	0.01361	0.01361	0.01131	0.01361	0.01361	0.01591	0.01361	0.01131	0.00903	0.01131	0.00903	0.00676	0.01823	0.01591	0.01131	0.01823	0.00676	0.00901
MT720994	Hap_39	0.00903	0.00676	0.00903	0.00449	0.00676	0.00676	0.01131	0.00676	0.01129	0.00676	0.00676	0.01131	0.00903	0.00903	0.00903	0.00676	0.00676	0.01131	0.00676	0.00676	0.00676	0.00903	0.01131	0.00676	0.00903	0.00676	0.00903	0.00224	0.00449	0.00676	0.00449	0.01131	0.00903	0.00449	0.01131	0.00449	0.00675	0.01131
MT720995	Hap_40	0.01131	0.00903	0.01131	0.00676	0.00903	0.00903	0.01361	0.00903	0.01358	0.00903	0.00903	0.01361	0.00676	0.01131	0.00676	0.00903	0.00903	0.01361	0.00903	0.00903	0.00903	0.01131	0.01361	0.00903	0.01131	0.00903	0.01131	0.00449	0.00676	0.00903	0.00676	0.01361	0.01131	0.00676	0.01361	0.00676	0.00901	0.01361	0.00676
MT720996	Hap_41	0.01361	0.01131	0.01361	0.00903	0.00676	0.01131	0.01591	0.00676	0.01588	0.01131	0.01131	0.01591	0.01361	0.01361	0.01361	0.01131	0.01131	0.01591	0.01131	0.01131	0.01131	0.01361	0.01591	0.01131	0.01361	0.01131	0.00903	0.00676	0.00903	0.00676	0.00449	0.01591	0.01361	0.00903	0.01591	0.00903	0.01129	0.01131	0.00903	0.01131
MT720997	Hap_42	0.01131	0.00903	0.01131	0.00676	0.00903	0.00903	0.01361	0.00903	0.01358	0.00903	0.00903	0.01361	0.01131	0.01131	0.01131	0.00903	0.00903	0.01361	0.00903	0.00903	0.00903	0.01131	0.01361	0.00903	0.01131	0.00449	0.01131	0.00449	0.00676	0.00903	0.00676	0.01361	0.01131	0.00676	0.01361	0.00676	0.00901	0.01361	0.00224	0.00903	0.01131
MT720998	Hap_43	0.00675	0.00901	0.00675	0.00675	0.00901	0.00449	0.00901	0.00901	0.01356	0.00901	0.00901	0.00901	0.01129	0.01129	0.01129	0.00901	0.00901	0.01358	0.00901	0.00901	0.00901	0.01129	0.00901	0.00901	0.01129	0.00901	0.01129	0.00449	0.00675	0.00901	0.00675	0.01358	0.01129	0.00675	0.01358	0.00675	0.009	0.01358	0.00675	0.00901	0.01129	0.00901
MT720999	Hap_44	0.00903	0.00676	0.00903	0.00449	0.00676	0.00676	0.01131	0.00676	0.01129	0.00676	0.00676	0.01131	0.00903	0.00903	0.00903	0.00676	0.00676	0.01131	0.00676	0.00676	0.00676	0.00903	0.01131	0.00676	0.00903	0.00676	0.00903	0.00224	0.00449	0.00676	0.00449	0.00676	0.00449	0.00449	0.00676	0.00449	0.00675	0.01131	0.00449	0.00676	0.00903	0.00676	0.00675
MT721000	Hap_45	0.01129	0.00901	0.01129	0.00675	0.00901	0.00901	0.01358	0.00901	0.01356	0.00901	0.00901	0.01358	0.01129	0.01129	0.01129	0.00901	0.00901	0.01358	0.00901	0.00901	0.00901	0.01129	0.01358	0.00901	0.01129	0.00901	0.01129	0.00449	0.00675	0.00901	0.00675	0.01358	0.01129	0.00675	0.01358	0.00675	0.009	0.01358	0.00675	0.00901	0.01129	0.00901	0.009	0.00675
MT721001	Hap_46	0.01129	0.00901	0.01129	0.00675	0.00901	0.00901	0.01358	0.00901	0.01356	0.00901	0.00901	0.01358	0.01129	0.01129	0.01129	0.00901	0.00901	0.01358	0.00901	0.00901	0.00901	0.01129	0.01358	0.00901	0.01129	0.00901	0.01129	0.00449	0.00675	0.00901	0.00675	0.00901	0.01129	0.00675	0.01358	0.00675	0.009	0.01358	0.00675	0.00901	0.01129	0.00901	0.009	0.00675	0.009
MT721002	Hap_47	0.00903	0.00676	0.00449	0.00449	0.00676	0.00676	0.01131	0.00676	0.01129	0.00676	0.00676	0.01131	0.00903	0.00903	0.00903	0.00676	0.00676	0.01131	0.00676	0.00676	0.00676	0.00903	0.01131	0.00676	0.00903	0.00676	0.00903	0.00224	0.00449	0.00676	0.00449	0.01131	0.00903	0.00449	0.01131	0.00449	0.00675	0.01131	0.00449	0.00676	0.00903	0.00676	0.00675	0.00449	0.00675	0.00675
MT721003	Hap_48	0.01131	0.00903	0.01131	0.00676	0.00903	0.00903	0.01361	0.00903	0.01358	0.00903	0.00903	0.01361	0.01131	0.01131	0.01131	0.00903	0.00903	0.01361	0.00903	0.00903	0.00903	0.01131	0.01361	0.00903	0.00676	0.00903	0.01131	0.00449	0.00676	0.00903	0.00676	0.00903	0.00676	0.00224	0.00903	0.00676	0.00901	0.01361	0.00676	0.00903	0.01131	0.00903	0.00901	0.00676	0.00901	0.00901	0.00676
MT721004	Hap_49	0.00903	0.00676	0.00903	0.00449	0.00676	0.00676	0.01131	0.00676	0.01129	0.00676	0.00676	0.01131	0.00903	0.00903	0.00903	0.00676	0.00676	0.01131	0.00676	0.00676	0.00676	0.00903	0.01131	0.00676	0.00903	0.00676	0.00903	0.00224	0.00449	0.00676	0.00449	0.01131	0.00903	0.00449	0.01131	0.00449	0.00675	0.01131	0.00449	0.00676	0.00903	0.00676	0.00675	0.00449	0.00675	0.00675	0.00449	0.00676
MT721005	Hap_50	0.01131	0.00903	0.01131	0.00676	0.00449	0.00903	0.01361	0.00449	0.01358	0.00903	0.00903	0.01361	0.01131	0.01131	0.01131	0.00903	0.00903	0.01361	0.00903	0.00903	0.00903	0.01131	0.01361	0.00903	0.00676	0.00903	0.00676	0.00449	0.00676	0.00449	0.00224	0.00903	0.00676	0.00224	0.00903	0.00676	0.00901	0.00903	0.00676	0.00903	0.00676	0.00903	0.00901	0.00676	0.00901	0.00901	0.00676	0.00449
MT721006	Hap_51	0.00903	0.00676	0.00903	0.00449	0.00676	0.00676	0.01131	0.00676	0.01129	0.00676	0.00676	0.01131	0.00903	0.00903	0.00903	0.00676	0.00676	0.01131	0.00676	0.00676	0.00676	0.00903	0.01131	0.00676	0.00903	0.00676	0.00903	0.00224	0.00449	0.00676	0.00449	0.01131	0.00903	0.00449	0.01131	0.00449	0.00675	0.01131	0.00449	0.00676	0.00903	0.00676	0.00675	0.00449	0.00675	0.00675	0.00449	0.00676
MT721007	Hap_52	0.01361	0.01131	0.01361	0.00903	0.00676	0.01131	0.01591	0.00676	0.01588	0.01131	0.01131	0.01591	0.01361	0.01361	0.01361	0.01131	0.01131	0.01591	0.01131	0.01131	0.01131	0.01361	0.01591	0.01131	0.01361	0.01131	0.00903	0.00676	0.00903	0.00676	0.00449	0.01591	0.01361	0.00903	0.01591	0.00903	0.01129	0.01131	0.00903	0.01131	0.00903	0.01131	0.01129	0.00903	0.01129	0.01129	0.00903	0.01131
[truncated: 3 more columns]

## Sheet: Table S5
Additional file 2: Table S5. ΦST pairwise population comparisons for domiciliary, peridomestic and sylvatic populations from 28 colection spots (see Figure 1 and 7)
Population	City	Ecotope
CN69P	Currrais novos		Peridomestic
CN71P	Currrais novos		Peridomestic
CN72S	Currrais novos		Sylvatic
CN74P	Currrais novos		Peridomestic
CN76P	Currrais novos		Peridomestic
CN77S	Currrais novos		Sylvatic
CN81P	Currrais novos		Peridomestic
CN83S	Currrais novos		Sylvatic
CN86P	Currrais novos		Peridomestic
CN87S	Currrais novos		Sylvatic
CZ15D	Cajazeiras		Domestic
CZ16P	Cajazeiras		Peridomestic
CZ18P	Cajazeiras		Peridomestic
CZ19P	Cajazeiras		Peridomestic
CZ21D	Cajazeiras		Domestic
SJE41S	S J dos Espinharas		Sylvatic
MV29P	Marcelino Vieira		Peridomestic
CC51S	Caicó		Sylvatic
CC52S	Caicó		Sylvatic
EM94P	Emas		Peridomestic
MV188P	Marcelino Vieira		Peridomestic
MV216S	Marcelino Vieira		Sylvatic
CN75D	Currrais novos		Domestic
CN84P	Currrais novos		Peridomestic
EM87S	Emas		Sylvatic
EM89P	Emas		Peridomestic
EM93S	Emas		Sylvatic
MV92P	Marcelino Vieira		Peridomestic
ΦST P values; 10000 permutations
		CN69P	CN71P	CN72S	CN74P	CN76P	CN77S	CN81P	CN83S	CN86P	CN87S	CZ15D	CZ16P	CZ18P	CZ19P	CZ21D	SJE41S	MV29P	CC51S	CC52S	EM94P	MV188P	MV216S	CN75D	CN84P	EM87S	EM89P	EM93S	MV92P
1	CN69P	0
2	CN71P	0.4102	0
3	CN72S	0.16049	0.18029	0
4	CN74P	0.34213	0.13803	0.07144	0
5	CN76P	0.08547	0.38962	0.15459	0.3209	0
6	CN77S	0.18189	0.38837	0.16816	0.33455	0.159	0
7	CN81P	0.84259	0.64523	0.66667	0.67337	0.72031	0.76477	0
8	CN83S	0.13092	0.34375	0.182	0.30825	0.15406	0.16621	0.61019	0
9	CN86P	0.67593	0.57475	0.52381	0.58065	0.58238	0.29437	0.9	0.53465	0
10	CN87S	0.11852	0.3583	0.12698	0.27625	0.04589	0.17282	0.69534	0.16779	0.56064	0
11	CZ15D	0.54454	0.31922	0.30282	0.28353	0.44132	0.45597	0.83419	0.41027	0.70312	0.34426	0
12	CZ16P	0.84717	0.59615	0.6509	0.61538	0.74792	0.77896	0.97859	0.71711	0.89228	0.67779	0.59356	0
13	CZ18P	0.5625	0.4365	0.40123	0.39649	0.49634	0.51939	0.78704	0.49111	0.7037	0.4316	0.32416	0.64375	0
14	CZ19P	0.68913	0.38518	0.31134	0.31984	0.51938	0.5863	1	0.49491	0.84323	0.38596	0.34705	0.9332	0.37342	0
15	CZ21D	0.86349	0.62687	0.68376	0.64925	0.77222	0.80161	0.96774	0.69748	0.90196	0.72515	0.6432	0.94723	0.71225	0.94327	0
16	SJE41S	0.55343	0.40957	0.36098	0.36029	0.48335	0.50502	0.81121	0.4697	0.7138	0.37655	0.21552	0.48529	0.24849	0.31038	0.73029	0
17	MV29P	0.4537	0.36214	0.2619	0.28194	0.39847	0.42363	0.76667	0.39637	0.66667	0.30453	0.1167	0.62672	0.21147	0.02098	0.61728	0.19981	0
18	CC51S	0.09942	0.28381	0.14352	0.24554	0.14222	0.17574	0.60784	0.06907	0.51852	0.11714	0.29136	0.59525	0.39909	0.33492	0.66667	0.32432	0.28721	0
19	CC52S	0.08074	0.29921	0.08966	0.24733	0.04726	0.11901	0.81221	0.09133	0.62954	0.06471	0.38095	0.83435	0.476	0.68539	0.8554	0.46692	0.36875	0.04881	0
20	EM94P	0.40201	0.27322	0.20584	0.19318	0.36601	0.38115	0.68734	0.34188	0.61062	0.27567	0.1419	0.52937	0.27403	0.05511	0.57516	0.17951	0.08889	0.24782	0.30689	0
21	MV188P	0.50794	0.38305	0.28444	0.30429	0.4359	0.43835	0.82282	0.43126	0.68397	0.33333	0.22865	0.69452	0.29505	0.01807	0.73016	0.25651	0.06536	0.31418	0.43827	0.09091	0
22	MV216S	0.47424	0.36702	0.29215	0.30147	0.41673	0.43594	0.7619	0.40909	0.66186	0.32028	0.09445	0.60185	0.31393	0.14688	0.58628	0.22794	0.0557	0.30545	0.37669	0.13468	0.14876	0
23	CN75D	0.88889	0.11111	0.61905	0.21739	0.80247	0.57143	1	0.625	0.6	0.71717	0.0303	0.92308	0.26984	1	0.93548	0.2619	0.06667	0.66667	1	0.07556	0.22876	0.07143	0
24	CN84P	0.14213	0.25913	0.15376	0.25827	0.13694	0.19497	0.81221	0.16522	0.64374	0.1423	0.4	0.83211	0.49531	0.69499	0.83097	0.48917	0.40118	0.0652	0.09524	0.3092	0.4697	0.40444	0.66667	0
25	EM87S	0.85009	0.48406	0.60829	0.53772	0.7188	0.73848	1	0.66258	0.88281	0.61712	0.52941	0.93252	0.61409	1	0.96495	0.53577	0.61255	0.54545	0.76997	0.49415	0.7002	0.57064	1	0.75758	0
26	EM89P	0.74843	0.42728	0.47712	0.43348	0.61156	0.64076	0.96201	0.55499	0.83048	0.50617	0.36364	0.74013	0.4573	0.84444	0.91007	0.1359	0.42029	0.40435	0.66667	0.30495	0.50189	0.38078	0.73333	0.66667	0.80488	0
27	EM93S	0.51613	0.22188	0.21023	0.16015	0.4038	0.41463	0.82833	0.36784	0.68517	0.29644	0.06383	0.61665	0.27126	0.3	0.73599	0.12326	0.13043	0.23688	0.31034	0.05183	0.17683	0.13636	0.33333	0.33047	0.41463	0.25	0
28	MV92P	0.61706	0.31184	0.27367	0.26257	0.4599	0.50358	0.9508	0.42574	0.78235	0.34199	0.22222	0.85207	0.32873	0.48148	0.8744	0.28041	0.07978	0.28669	0.51852	0.06745	0.1213	0.14706	0.55556	0.53333	0.85965	0.66667	0.14286	0
	p-values
	1	2	3	4	5	6	7	8	9	10	11	12	13	14	15	16	17	18	19	20	21	22	23	24	25	26	27	28
1	*
2	0.00000+-0.0000	*
3	0.14414+-0.0364	0.11712+-0.0333	*
4	0.01802+-0.0121	0.03604+-0.0148	0.16216+-0.0227	*
5	0.07207+-0.0182	0.00000+-0.0000	0.03604+-0.0201	0.00000+-0.0000	*
6	0.01802+-0.0121	0.00000+-0.0000	0.11712+-0.0305	0.00901+-0.0091	0.03604+-0.0148	*
7	0.00000+-0.0000	0.00000+-0.0000	0.00000+-0.0000	0.00000+-0.0000	0.00000+-0.0000	0.00000+-0.0000	*
8	0.13514+-0.0412	0.00000+-0.0000	0.01802+-0.0182	0.02703+-0.0139	0.00000+-0.0000	0.10811+-0.0326	0.00000+-0.0000	*
9	0.00000+-0.0000	0.00000+-0.0000	0.00000+-0.0000	0.00000+-0.0000	0.00000+-0.0000	0.03604+-0.0148	0.00000+-0.0000	0.00000+-0.0000	*
10	0.00901+-0.0091	0.00000+-0.0000	0.06306+-0.0194	0.00000+-0.0000	0.18018+-0.0383	0.01802+-0.0121	0.00000+-0.0000	0.00000+-0.0000	0.00000+-0.0000	*
11	0.99099+-0.0030	0.99099+-0.0030	0.99099+-0.0030	0.99099+-0.0030	0.99099+-0.0030	0.99099+-0.0030	0.99099+-0.0030	0.99099+-0.0030	0.99099+-0.0030	0.99099+-0.0030	*
12	0.00000+-0.0000	0.00901+-0.0091	0.00901+-0.0091	0.01802+-0.0121	0.00000+-0.0000	0.00000+-0.0000	0.00000+-0.0000	0.01802+-0.0121	0.00000+-0.0000	0.00901+-0.0091	0.49550+-0.0365	*
13	0.00000+-0.0000	0.00000+-0.0000	0.00000+-0.0000	0.00000+-0.0000	0.00000+-0.0000	0.00000+-0.0000	0.00000+-0.0000	0.00000+-0.0000	0.00000+-0.0000	0.00000+-0.0000	0.09910+-0.0286	0.00000+-0.0000	*
14	0.00000+-0.0000	0.00000+-0.0000	0.00000+-0.0000	0.00000+-0.0000	0.00000+-0.0000	0.00000+-0.0000	0.00000+-0.0000	0.00000+-0.0000	0.00000+-0.0000	0.00000+-0.0000	0.24324+-0.0360	0.00901+-0.0091	0.00000+-0.0000	*
15	0.00000+-0.0000	0.01802+-0.0182	0.01802+-0.0182	0.01802+-0.0121	0.00000+-0.0000	0.00000+-0.0000	0.00000+-0.0000	0.00000+-0.0000	0.00000+-0.0000	0.00901+-0.0091	0.08108+-0.0286	0.01802+-0.0121	0.00000+-0.0000	0.00000+-0.0000	*
16	0.00000+-0.0000	0.00000+-0.0000	0.00000+-0.0000	0.00000+-0.0000	0.00000+-0.0000	0.00000+-0.0000	0.00000+-0.0000	0.00000+-0.0000	0.00000+-0.0000	0.00000+-0.0000	0.12613+-0.0201	0.00000+-0.0000	0.00000+-0.0000	0.00000+-0.0000	0.00000+-0.0000	*
17	0.00000+-0.0000	0.00000+-0.0000	0.00000+-0.0000	0.00901+-0.0091	0.00000+-0.0000	0.00000+-0.0000	0.00000+-0.0000	0.00000+-0.0000	0.00000+-0.0000	0.00000+-0.0000	0.25225+-0.0353	0.11712+-0.0385	0.00000+-0.0000	0.00901+-0.0091	0.00000+-0.0000	0.00000+-0.0000	*
18	0.00901+-0.0091	0.08108+-0.0344	0.00901+-0.0091	0.03604+-0.0201	0.00000+-0.0000	0.00901+-0.0091	0.00000+-0.0000	0.00000+-0.0000	0.00000+-0.0000	0.01802+-0.0121	0.47748+-0.0560	0.06306+-0.0305	0.00000+-0.0000	0.00901+-0.0091	0.00000+-0.0000	0.00901+-0.0091	0.03604+-0.0201	*
19	0.00000+-0.0000	0.06306+-0.0194	0.05405+-0.0148	0.06306+-0.0194	0.00000+-0.0000	0.00000+-0.0000	0.00000+-0.0000	0.01802+-0.0121	0.00000+-0.0000	0.01802+-0.0121	0.76577+-0.0311	0.25225+-0.0424	0.00000+-0.0000	0.00901+-0.0091	0.08108+-0.0286	0.00000+-0.0000	0.17117+-0.0252	0.56757+-0.0471	*
20	0.01802+-0.0182	0.14414+-0.0309	0.01802+-0.0121	0.10811+-0.0264	0.00000+-0.0000	0.02703+-0.0194	0.00000+-0.0000	0.06306+-0.0305	0.00000+-0.0000	0.01802+-0.0121	0.71171+-0.0417	0.35135+-0.0566	0.00901+-0.0091	0.00901+-0.0091	0.11712+-0.0305	0.00000+-0.0000	0.36036+-0.0650	0.47748+-0.0334	0.99099+-0.0030	*
21	0.00000+-0.0000	0.01802+-0.0121	0.00901+-0.0091	0.01802+-0.0121	0.00000+-0.0000	0.00000+-0.0000	0.00000+-0.0000	0.00000+-0.0000	0.00000+-0.0000	0.00000+-0.0000	0.27928+-0.0252	0.09910+-0.0163	0.00000+-0.0000	0.00000+-0.0000	0.18919+-0.0212	0.00000+-0.0000	0.00000+-0.0000	0.06306+-0.0194	0.64865+-0.0183	0.23423+-0.0364	*
22	0.00000+-0.0000	0.00000+-0.0000	0.00000+-0.0000	0.00000+-0.0000	0.00000+-0.0000	0.00901+-0.0091	0.00000+-0.0000	0.00000+-0.0000	0.00000+-0.0000	0.00000+-0.0000	0.44144+-0.0317	0.04505+-0.0203	0.00000+-0.0000	0.00000+-0.0000	0.53153+-0.0459	0.00000+-0.0000	0.00000+-0.0000	0.00000+-0.0000	0.07207+-0.0264	0.09910+-0.0212	0.03604+-0.0148	*
23	0.00000+-0.0000	0.04505+-0.0244	0.09009+-0.0303	0.03604+-0.0201	0.00000+-0.0000	0.00000+-0.0000	0.00000+-0.0000	0.00901+-0.0091	0.00000+-0.0000	0.00000+-0.0000	0.18919+-0.0438	0.03604+-0.0148	0.00000+-0.0000	0.00901+-0.0091	0.99099+-0.0030	0.00000+-0.0000	0.01802+-0.0121	0.01802+-0.0182	0.10811+-0.0227	0.09009+-0.0235	0.25225+-0.0353	0.64865+-0.0379	*
24	0.00000+-0.0000	0.10811+-0.0264	0.16216+-0.0424	0.13514+-0.0279	0.00000+-0.0000	0.00000+-0.0000	0.00000+-0.0000	0.00901+-0.0091	0.00901+-0.0091	0.12613+-0.0337	0.24324+-0.0451	0.34234+-0.0327	0.00000+-0.0000	0.05405+-0.0201	0.99099+-0.0030	0.00000+-0.0000	0.27027+-0.0542	0.40541+-0.0563	0.99099+-0.0030	0.99099+-0.0030	0.44144+-0.0497	0.99099+-0.0030	0.99099+-0.0030	*
25	0.00000+-0.0000	0.12613+-0.0473	0.06306+-0.0139	0.03604+-0.0148	0.00000+-0.0000	0.00000+-0.0000	0.00000+-0.0000	0.01802+-0.0121	0.00901+-0.0091	0.00901+-0.0091	0.18919+-0.0344	0.40541+-0.0455	0.00000+-0.0000	0.00901+-0.0091	0.99099+-0.0030	0.00000+-0.0000	0.07207+-0.0182	0.03604+-0.0148	0.15315+-0.0360	0.19820+-0.0379	0.49550+-0.0494	0.72973+-0.0395	0.99099+-0.0030	0.99099+-0.0030	*
26	0.00000+-0.0000	0.01802+-0.0121	0.04505+-0.0203	0.04505+-0.0152	0.00000+-0.0000	0.00000+-0.0000	0.00000+-0.0000	0.00000+-0.0000	0.00000+-0.0000	0.00000+-0.0000	0.36036+-0.0470	0.10811+-0.0353	0.00000+-0.0000	0.00000+-0.0000	0.03604+-0.0148	0.00000+-0.0000	0.00000+-0.0000	0.04505+-0.0203	0.18919+-0.0394	0.12613+-0.0242	0.05405+-0.0148	0.17117+-0.0344	0.43243+-0.0504	0.58559+-0.0494	0.41441+-0.0511	*
27	0.00000+-0.0000	0.00901+-0.0091	0.03604+-0.0148	0.00901+-0.0091	0.00000+-0.0000	0.00000+-0.0000	0.00000+-0.0000	0.00000+-0.0000	0.00000+-0.0000	0.00000+-0.0000	0.39640+-0.0493	0.27027+-0.0332	0.00000+-0.0000	0.00901+-0.0091	0.21622+-0.0338	0.00000+-0.0000	0.04505+-0.0152	0.01802+-0.0121	0.27928+-0.0533	0.31532+-0.0434	0.18018+-0.0407	0.24324+-0.0385	0.99099+-0.0030	0.99099+-0.0030	0.99099+-0.0030	0.13514+-0.0244	*
28	0.03604+-0.0148	0.03604+-0.0148	0.02703+-0.0139	0.00901+-0.0091	0.00000+-0.0000	0.01802+-0.0121	0.00000+-0.0000	0.07207+-0.0182	0.00000+-0.0000	0.00000+-0.0000	0.99099+-0.0030	0.01802+-0.0121	0.00000+-0.0000	0.00000+-0.0000	0.00000+-0.0000	0.00000+-0.0000	0.00000+-0.0000	0.00000+-0.0000	0.02703+-0.0194	0.01802+-0.0121	0.00000+-0.0000	0.00000+-0.0000	0.00000+-0.0000	0.09009+-0.0303	0.01802+-0.0182	0.00000+-0.0000	0.00000+-0.0000	*
